# Supplementary material for: Validation study of the Polish version of the Evidence-Based Practice Profile Questionnaire
Source: BMC Med Educ. 2017 Feb 10;17:38. doi: 10.1186/s12909-017-0877-4 (PMC5301392; doi:10.1186/s12909-017-0877-4)
Supplement: Additional file 2: — Data analysis. (XLSX 26 kb) [file 12909_2017_877_MOESM2_ESM.xlsx]

## Sheet: Reliability
Subscales / Items	Mean scale after removal item	Mean of scale after the removal item	Correlation item-total	Cronbach's alpha after removing item
I. Relevance
1. Znam znaczenie terminu EBP	45.8751	100.726	0.645374	0.934522
2. Mam świadomość istnienia EBP w moim zawodzie	45.7976	100.752	0.679421	0.933154
3. EBP stanowi nowoczesny model wykonywania mojego zawodu	45.7784	100.972	0.710087	0.932045
4. Mam świadomość ciągłego rozwoju EBP w moim zawodzie	45.7079	100.823	0.697804	0.932476
5. Zamierzam poszerzać własną wiedzę na temat EBP	45.8439	102.559	0.674735	0.933062
6. Zamierzam rozwijać własne umiejętności w zakresie dostępu i oceny dowodów naukowych istotnych dla mojej praktyki zawodowej	45.7281	102.256	0.693951	0.932494
7. Zamierzam korzystać z odpowiedniej literatury naukowej w celu aktualizacji posiadanej wiedzy	45.3927	102.327	0.674544	0.933084
8. Zamierzam zastosować najlepsze dostępne dowody naukowe w celu poprawy jakości własnej praktyki zawodowej	45.4431	102.974	0.682801	0.932816
9. Zastosowanie EBP w mojej praktyce zawodowej jest niezbędne	45.7553	102.894	0.74005	0.931342
10. Doniesienia naukowe są przydatne w mojej codziennej praktyce zawodowej	45.424	104.482	0.651973	0.93369
11. Powinnam / powinienem częściej wykorzystywać dowody naukowe w mojej codziennej praktyce zawodowej	45.4723	104.582	0.667696	0.933309
12. Jestem zainteresowana / zainteresowany poprawą umiejętności niezbędnych do włączenia EBP do mojej praktyki zawodowej	45.5126	103.045	0.735226	0.931484
13. Zastosowanie EBP poprawia jakość mojej praktyki zawodowej	45.5911	102.558	0.767916	0.930634
14. Zastosowanie EBP pomaga mi podejmować właściwe decyzje kliniczne dotyczące pacjentów podczas mojej praktyki zawodowej	45.6808	103.035	0.751232	0.931122
II. Sympathy
15. W mojej codziennej praktyce zawodowej niektóre wymogi EBP mogą mieć ograniczone zastosowanie ze względu np. na brak sprzętu, procedur, personelu, itp.	18.3251	19.7859	0.281951	0.813646
16. Zastosowanie EBP w mojej codziennej praktyce zawodowej nie ma sensu z powodu braku dowodów naukowych na poparcie skuteczności większości wykonywanych przeze mnie czynności zawodowych	19.1712	16.6938	0.618452	0.753684
17. Zastosowanie EBP nie uwzględnia preferencji moich pacjentów	19.112	17.2488	0.634974	0.752672
18. W podejmowaniu właściwych decyzji w mojej praktyce zawodowej wyżej cenię doświadczenie kliniczne niż wyniki badań naukowych	18.6658	16.8619	0.649567	0.748732
19. Doświadczenie kliniczne jest najlepszym sposobem oceny skuteczności danego działania	18.52	17.5847	0.584867	0.761619
20. Krytyczny przegląd piśmiennictwa naukowego i jego znaczenie dla skuteczności leczenia/opieki nad pacjentami nie ma zastosowania w praktyce zawodowej	19.1858	18.0475	0.442775	0.787994
21. Poszukiwanie istotnych dowodów naukowych nie ma zastosowania w praktyce zawodowej	19.2987	17.5374	0.510514	0.774978
III. Terminology
22. Stopień zrozumienia: Ryzyko względne	35.9903	259.058	0.71603	0.969908
23. Stopień zrozumienia: Ryzyko bezwzględne	36.0061	256.665	0.766777	0.969222
24. Stopień zrozumienia: Przegląd systematyczny	36.1302	253.546	0.825035	0.968402
25. Stopień zrozumienia: Iloraz szans	36.2981	254.321	0.853936	0.968023
26. Stopień zrozumienia: Metaanaliza	36.2202	253.848	0.824602	0.968409
27. Stopień zrozumienia: NNT	36.4599	255.611	0.823543	0.968444
28. Stopień zrozumienia: Przedział ufności	36.399	254.7	0.856738	0.968001
29. Stopień zrozumienia: Złudzenie publikacyjne	36.4927	256.498	0.831905	0.968368
30. Stopień zrozumienia: Wykres leśny	36.6971	259.61	0.778616	0.969097
31. Stopień zrozumienia: Zamiar leczenia	36.1959	255.474	0.79802	0.968786
32. Stopień zrozumienia: Istotność statystyczna	36.1569	253.636	0.794765	0.968861
33. Stopień zrozumienia: Minimum clinically worthwhile effect	36.5633	255.691	0.828464	0.968384
34. Stopień zrozumienia: Znaczenie kliniczne	35.8893	255.276	0.77021	0.969202
35. Stopień zrozumienia: Randomizowane badanie kliniczne	36.0985	254.707	0.723994	0.970034
36. Stopień zrozumienia: Wyniki dychotomiczne	36.5268	257.451	0.797882	0.968808
37. Stopień zrozumienia: Wyniki ciągłe	36.3224	253.503	0.838535	0.96821
38. Stopień zrozumienia: Wielkość efektu leczenia	36.0207	253.911	0.796246	0.968831
IV. Practice
39. Jak często w ubiegłym roku: Sformułowała Pani / sformułował Pan poprawne pytanie kliniczne dotyczące pacjenta, problemu, podjętych działań i ich wyników?	18.0255	59.1674	0.686147	0.91708
40. Jak często w ubiegłym roku: Znalazła Pani / znalazł Pan dowody naukowe adekwatne do postawionego pytania?	18.3941	59.5219	0.771799	0.910772
41. Jak często w ubiegłym roku: Korzystała Pani / korzystał Pan z elektronicznej bazy piśmiennictwa naukowego?	18.0132	60.5956	0.705935	0.915065
42. Jak często w ubiegłym roku: Krytycznie oceniła Pani / ocenił Pan poprawność metodologiczną wykorzystanej literatury naukowej?	18.5804	61.8892	0.694967	0.9158
43. Jak często w ubiegłym roku: Odniosła Pani / odniósł Pan wyniki badań naukowych do własnej diagnozy?	18.4175	59.4469	0.795133	0.909345
44. Jak często w ubiegłym roku: Uwzględniała Pani / uwzględniał Pan preferencje pacjenta przy podejmowaniu decyzji klinicznych?	18.0326	58.0987	0.722403	0.914671
45. Jak często w ubiegłym roku: Czytała Pani / czytał Pan wyniki opublikowanych badań naukowych?	18.1283	61.12	0.746296	0.91274
46. Jak często w ubiegłym roku: Nieformalnie omawiała Pani / omawiał Pan doniesienia naukowe ze współpracownikami?	18.4022	60.5215	0.746174	0.912553
47. Jak często w ubiegłym roku: Formalnie omawiała Pani / omawiał Pan doniesienia naukowe podczas posiedzeń naukowych?	18.8289	62.6143	0.660095	0.917878
V. Confidence
48. Umiejętności badawcze	34.1822	57.5459	0.65955	0.938736
49. Obsługa komputera	33.2953	59.3955	0.624959	0.9394
50. Zdolność do identyfikacji braków w wiedzy	33.5812	58.4005	0.703715	0.936271
51. Zdolność do formułowania poprawnych pytań klinicznych	33.8649	58.3263	0.720192	0.935613
52. Znajomość głównych typów informacji i ich źródeł	33.8136	57.9778	0.780007	0.933356
53. Umiejętność wyszukiwania informacji w elektronicznych bazach piśmiennictwa naukowego	33.5445	57.3475	0.753082	0.934287
54. Umiejętność uzyskania dostępu do dowodów naukowych (uzyskanie kopii artykułów lub raportów)	33.8094	56.3113	0.799346	0.93232
55. Umiejętność krytycznej analizy dowodów naukowych w świetle stosowanych norm	34.1424	57.5253	0.798052	0.932583
56. Umiejętność określenia stopnia wiarygodności uzyskanego dowodu naukowego	34.1623	57.4721	0.792622	0.932761
57. Zdolność do określenia stopnia użyteczności klinicznej uzyskanego dowodu naukowego	34.1571	57.6109	0.768771	0.933677
58. Umiejętność zastosowania informacji naukowej do poszczególnych przypadków (tj. zintegrowanie wyników badań z osobistymi preferencjami, wartościami, obawami i oczekiwaniami własnymi i pacjenta)	34.0126	57.1936	0.786668	0.932923

## Sheet: Factor analysis
Items	Factor 1	Factor 2	Factor 3	Factor 4	Factor 5
	III. Terminology	V. Confidence	I. Relevance	II. Sympathy	IV. Practice
1. Znam znaczenie terminu EBP	0.23804	0.0491724	-0.515956	0.121283	-0.0161722
2. Mam świadomość istnienia EBP w moim zawodzie	0.216569	0.036226	-0.54445	0.105272	0.0345203
3. EBP stanowi nowoczesny model wykonywania mojego zawodu	0.169285	0.0135716	-0.585415	0.0788567	0.0567385
4. Mam świadomość ciągłego rozwoju EBP w moim zawodzie	0.173073	-0.00245462	-0.60161	0.0618871	0.0260998
5. Zamierzam poszerzać własną wiedzę na temat EBP	-0.0262187	0.0857662	-0.656384	0.152656	0.16078
6. Zamierzam rozwijać własne umiejętności w zakresie dostępu i oceny dowodów naukowych istotnych dla mojej praktyki zawodowej	-0.0143987	0.0301421	-0.619644	0.116218	0.305453
7. Zamierzam korzystać z odpowiedniej literatury naukowej w celu aktualizacji posiadanej wiedzy	-0.0877056	0.168154	-0.626553	0.109672	0.164054
8. Zamierzam zastosować najlepsze dostępne dowody naukowe w celu poprawy jakości własnej praktyki zawodowej	-0.0641651	0.117027	-0.647377	0.128068	0.183393
9. Zastosowanie EBP w mojej praktyce zawodowej jest niezbędne	0.103484	-0.00547314	-0.76334	-0.00892523	-0.0131187
10. Doniesienia naukowe są przydatne w mojej codziennej praktyce zawodowej	-0.0447675	0.0227912	-0.773701	-0.11506	-0.0135796
11. Powinnam / powinienem częściej wykorzystywać dowody naukowe w mojej codziennej praktyce zawodowej	-0.0445012	-0.000722715	-0.790283	-0.112781	-0.00226737
12. Jestem zainteresowana / zainteresowany poprawą umiejętności niezbędnych do włączenia EBP do mojej praktyki zawodowej	0.0120109	-0.0149306	-0.839314	-0.0545565	0.000727141
13. Zastosowanie EBP poprawia jakość mojej praktyki zawodowej	0.0879391	-0.0238166	-0.800368	-0.0874558	0.0204286
14. Zastosowanie EBP pomaga mi podejmować właściwe decyzje kliniczne dotyczące pacjentów podczas mojej praktyki zawodowej	0.0644783	-0.0502869	-0.829946	-0.0840171	0.0140676
15. W mojej codziennej praktyce zawodowej niektóre wymogi EBP mogą mieć ograniczone zastosowanie ze względu np. na brak sprzętu, procedur, personelu, itp.	-0.0124258	0.0838875	-0.607889	-0.292888	-0.12641
16. Zastosowanie EBP w mojej codziennej praktyce zawodowej nie ma sensu z powodu braku dowodów naukowych na poparcie skuteczności większości wykonywanych przeze mnie czynności zawodowych	-0.00693974	-0.00554564	-0.0754504	0.807936	0.0106376
17. Zastosowanie EBP nie uwzględnia preferencji moich pacjentów	-0.0346829	-0.0536048	0.0840746	0.764503	0.0785442
18. W podejmowaniu właściwych decyzji w mojej praktyce zawodowej wyżej cenię doświadczenie kliniczne niż wyniki badań naukowych	-0.00239088	-0.080064	0.0882155	0.782567	0.15365
19. Doświadczenie kliniczne jest najlepszym sposobem oceny skuteczności danego działania	0.0133112	-0.0240668	0.255433	0.694405	0.052743
20. Krytyczny przegląd piśmiennictwa naukowego i jego znaczenie dla skuteczności leczenia/opieki nad pacjentami nie ma zastosowania w praktyce zawodowej	0.0273728	0.0779814	0.00543061	0.46353	-0.345223
21. Poszukiwanie istotnych dowodów naukowych nie ma zastosowania w praktyce zawodowej	-0.0670645	-0.00241299	-0.251447	0.639134	-0.165444
22. Stopień zrozumienia: Ryzyko względne	0.76631	0.0697548	-0.0659243	0.0103732	-0.0886122
23. Stopień zrozumienia: Ryzyko bezwzględne	0.800196	0.0407124	-0.108131	0.0186678	-0.11183
24. Stopień zrozumienia: Przegląd systematyczny	0.815434	0.0742744	-0.0756333	0.0665618	-0.0655464
25. Stopień zrozumienia: Iloraz szans	0.845079	0.0122926	-0.0417834	-0.00228446	0.0226212
26. Stopień zrozumienia: Metaanaliza	0.823301	-0.00758752	-0.030831	0.0127447	0.0464026
27. Stopień zrozumienia: NNT	0.852479	-0.0210421	0.015361	-0.0176447	0.0416409
28. Stopień zrozumienia: Przedział ufności	0.875498	0.0171921	0.000266261	-0.0443055	-0.0118129
29. Stopień zrozumienia: Złudzenie publikacyjne	0.858447	-0.0449194	0.0362605	-0.0825713	0.0681739
30. Stopień zrozumienia: Wykres leśny	0.83986	-0.0643883	0.1151	-0.166547	0.11335
31. Stopień zrozumienia: Zamiar leczenia	0.821463	-0.0168075	-0.00608601	-0.043239	0.0149663
32. Stopień zrozumienia: Istotność statystyczna	0.744185	0.0973467	-0.142187	0.0810358	-0.0464444
33. Stopień zrozumienia: Minimum clinically worthwhile effect	0.862142	-0.0287984	0.0351401	-0.0103958	0.058833
34. Stopień zrozumienia: Znaczenie kliniczne	0.731159	0.0936433	-0.0620044	0.057656	-0.00152437
35. Stopień zrozumienia: Randomizowane badanie kliniczne	0.693989	0.0756383	-0.0594442	0.0701582	0.00316311
36. Stopień zrozumienia: Wyniki dychotomiczne	0.799729	0.0390972	0.0646166	-0.0451516	0.0779813
37. Stopień zrozumienia: Wyniki ciągłe	0.828045	-0.00194883	0.00745244	0.0211717	0.0686768
38. Stopień zrozumienia: Wielkość efektu leczenia	0.776075	-0.0165855	-0.0305137	0.0343903	0.079023
39. Jak często w ubiegłym roku: Sformułowała Pani / sformułował Pan poprawne pytanie kliniczne dotyczące pacjenta, problemu, podjętych działań i ich wyników?	-0.0336799	0.0348873	-0.0438304	0.021833	0.745317
40. Jak często w ubiegłym roku: Znalazła Pani / znalazł Pan dowody naukowe adekwatne do postawionego pytania?	0.0916504	0.0410831	-0.100848	0.0346334	0.709253
41. Jak często w ubiegłym roku: Korzystała Pani / korzystał Pan z elektronicznej bazy piśmiennictwa naukowego?	0.0468913	0.139442	-0.0868287	0.0411704	0.630995
42. Jak często w ubiegłym roku: Krytycznie oceniła Pani / ocenił Pan poprawność metodologiczną wykorzystanej literatury naukowej?	0.154204	0.0218617	-0.0306745	-0.0796645	0.639964
43. Jak często w ubiegłym roku: Odniosła Pani / odniósł Pan wyniki badań naukowych do własnej diagnozy?	0.0360939	0.0832878	-0.0438658	0.019195	0.774006
44. Jak często w ubiegłym roku: Uwzględniała Pani / uwzględniał Pan preferencje pacjenta przy podejmowaniu decyzji klinicznych?	-0.0641091	0.130965	-0.0794387	0.00923467	0.724698
45. Jak często w ubiegłym roku: Czytała Pani / czytał Pan wyniki opublikowanych badań naukowych?	0.0869257	0.131086	-0.0786795	0.0731156	0.627471
46. Jak często w ubiegłym roku: Nieformalnie omawiała Pani / omawiał Pan doniesienia naukowe ze współpracownikami?	0.0359818	0.0692747	-0.105085	-0.0224373	0.696831
47. Jak często w ubiegłym roku: Formalnie omawiała Pani / omawiał Pan doniesienia naukowe podczas posiedzeń naukowych?	0.175157	-0.0127415	0.0818299	-0.0473237	0.672039
48. Umiejętności badawcze	0.177206	0.671842	0.0487897	-0.0219018	0.0413492
49. Obsługa komputera	-0.0827431	0.773521	-0.0522142	0.00709167	-0.0654302
50. Zdolność do identyfikacji braków w wiedzy	-0.0164769	0.753891	-0.0555833	0.00653612	-0.0235692
51. Zdolność do formułowania poprawnych pytań klinicznych	0.0174791	0.726301	0.0828854	-0.0336885	0.169276
52. Znajomość głównych typów informacji i ich źródeł	0.0488178	0.80715	-0.0153554	-0.0234326	-0.00704572
53. Umiejętność wyszukiwania informacji w elektronicznych bazach piśmiennictwa naukowego	-0.0585364	0.861719	-0.0324363	-0.00467953	-0.0742825
54. Umiejętność uzyskania dostępu do dowodów naukowych (uzyskanie kopii artykułów lub raportów)	-0.088715	0.877773	-0.0232861	-0.00985119	0.00422661
55. Umiejętność krytycznej analizy dowodów naukowych w świetle stosowanych norm	0.145251	0.782585	0.0474443	-0.0109375	0.0440634
56. Umiejętność określenia stopnia wiarygodności uzyskanego dowodu naukowego	0.123489	0.784081	0.0765658	-0.0254996	0.0788341
57. Zdolność do określenia stopnia użyteczności klinicznej uzyskanego dowodu naukowego	0.0477951	0.76738	0.0328149	-0.0100689	0.0957428
58. Umiejętność zastosowania informacji naukowej do poszczególnych przypadków (tj. zintegrowanie wyników badań z osobistymi preferencjami, wartościami, obawami i oczekiwaniami własnymi i pacjenta)	0.00122282	0.781675	-0.026161	-0.0190311	0.0871067

## Sheet: „floor” and „ceiling” effect
Items	Mean	SD
47. Jak często w ubiegłym roku: Formalnie omawiała Pani / omawiał Pan doniesienia naukowe podczas posiedzeń naukowych?	1.625	1.00889	the lowest mean value ("floor")
30. Stopień zrozumienia: Wykres leśny	1.81162	1.07631
42. Jak często w ubiegłym roku: Krytycznie oceniła Pani / ocenił Pan poprawność metodologiczną wykorzystanej literatury naukowej?	1.89789	1.04238
33. Stopień zrozumienia: Minimum clinically worthwhile effect	1.98239	1.17726
36. Stopień zrozumienia: Wyniki dychotomiczne	1.99824	1.137
29. Stopień zrozumienia: Złudzenie publikacyjne	2.04049	1.13938
27. Stopień zrozumienia: NNT	2.08803	1.18157
46. Jak często w ubiegłym roku: Nieformalnie omawiała Pani / omawiał Pan doniesienia naukowe ze współpracownikami?	2.08979	1.10827
43. Jak często w ubiegłym roku: Odniosła Pani / odniósł Pan wyniki badań naukowych do własnej diagnozy?	2.10211	1.1471
40. Jak często w ubiegłym roku: Znalazła Pani / znalazł Pan dowody naukowe adekwatne do postawionego pytania?	2.11444	1.17856
28. Stopień zrozumienia: Przedział ufności	2.1338	1.16522
37. Stopień zrozumienia: Wyniki ciągłe	2.22007	1.23692
25. Stopień zrozumienia: Iloraz szans	2.24648	1.18745
31. Stopień zrozumienia: Zamiar leczenia	2.33451	1.22038
26. Stopień zrozumienia: Metaanaliza	2.33627	1.23641
45. Jak często w ubiegłym roku: Czytała Pani / czytał Pan wyniki opublikowanych badań naukowych?	2.40141	1.09551
32. Stopień zrozumienia: Istotność statystyczna	2.41197	1.32377
24. Stopień zrozumienia: Przegląd systematyczny	2.42606	1.27442
35. Stopień zrozumienia: Randomizowane badanie kliniczne	2.4419	1.36864
44. Jak często w ubiegłym roku: Uwzględniała Pani / uwzględniał Pan preferencje pacjenta przy podejmowaniu decyzji klinicznych?	2.44542	1.38033
39. Jak często w ubiegłym roku: Sformułowała Pani / sformułował Pan poprawne pytanie kliniczne dotyczące pacjenta, problemu, podjętych działań i ich wyników?	2.48592	1.36075
41. Jak często w ubiegłym roku: Korzystała Pani / korzystał Pan z elektronicznej bazy piśmiennictwa naukowego?	2.48768	1.17882
22. Stopień zrozumienia: Ryzyko względne	2.51056	1.18778
23. Stopień zrozumienia: Ryzyko bezwzględne	2.51056	1.22578
38. Stopień zrozumienia: Wielkość efektu leczenia	2.53697	1.30203
19. Doświadczenie kliniczne jest najlepszym sposobem oceny skuteczności danego działania	2.56162	0.982962
34. Stopień zrozumienia: Znaczenie kliniczne	2.67254	1.27594
18. W podejmowaniu właściwych decyzji w mojej praktyce zawodowej wyżej cenię doświadczenie kliniczne niż wyniki badań naukowych	2.70246	1.01724
56. Umiejętność określenia stopnia wiarygodności uzyskanego dowodu naukowego	3.04401	0.938966
48. Umiejętności badawcze	3.05634	1.08232
57. Zdolność do określenia stopnia użyteczności klinicznej uzyskanego dowodu naukowego	3.0581	0.965985
55. Umiejętność krytycznej analizy dowodów naukowych w świetle stosowanych norm	3.09155	0.927
1. Znam znaczenie terminu EBP	3.10739	1.2755
17. Zastosowanie EBP nie uwzględnia preferencji moich pacjentów	3.11092	0.957669
58. Umiejętność zastosowania informacji naukowej do poszczególnych przypadków (tj. zintegrowanie wyników badań z osobistymi preferencjami, wartościami, obawami i oczekiwaniami własnymi i pacjenta)	3.18838	0.969412
16. Zastosowanie EBP w mojej codziennej praktyce zawodowej nie ma sensu z powodu braku dowodów naukowych na poparcie skuteczności większości wykonywanych przeze mnie czynności zawodowych	3.19366	1.06962
2. Mam świadomość istnienia EBP w moim zawodzie	3.21303	1.23101
3. EBP stanowi nowoczesny model wykonywania mojego zawodu	3.21655	1.15192
20. Krytyczny przegląd piśmiennictwa naukowego i jego znaczenie dla skuteczności leczenia/opieki nad pacjentami nie ma zastosowania w praktyce zawodowej	3.24296	1.0858
5. Zamierzam poszerzać własną wiedzę na temat EBP	3.24472	1.05659
4. Mam świadomość ciągłego rozwoju EBP w moim zawodzie	3.26585	1.21633
21. Poszukiwanie istotnych dowodów naukowych nie ma zastosowania w praktyce zawodowej	3.29225	1.07027
51. Zdolność do formułowania poprawnych pytań klinicznych	3.31162	0.953822
9. Zastosowanie EBP w mojej praktyce zawodowej jest niezbędne	3.33451	0.978106
6. Zamierzam rozwijać własne umiejętności w zakresie dostępu i oceny dowodów naukowych istotnych dla mojej praktyki zawodowej	3.36972	1.0594
52. Znajomość głównych typów informacji i ich źródeł	3.375	0.911542
14. Zastosowanie EBP pomaga mi podejmować właściwe decyzje kliniczne dotyczące pacjentów podczas mojej praktyki zawodowej	3.39965	0.93556
54. Umiejętność uzyskania dostępu do dowodów naukowych (uzyskanie kopii artykułów lub raportów)	3.41021	1.01785
13. Zastosowanie EBP poprawia jakość mojej praktyki zawodowej	3.48415	0.959366
12. Jestem zainteresowana / zainteresowany poprawą umiejętności niezbędnych do włączenia EBP do mojej praktyki zawodowej	3.5669	0.980819
8. Zamierzam zastosować najlepsze dostępne dowody naukowe w celu poprawy jakości własnej praktyki zawodowej	3.625	1.03478
11. Powinnam / powinienem częściej wykorzystywać dowody naukowe w mojej codziennej praktyce zawodowej	3.63556	0.959094
50. Zdolność do identyfikacji braków w wiedzy	3.65141	0.960396
53. Umiejętność wyszukiwania informacji w elektronicznych bazach piśmiennictwa naukowego	3.66549	1.02391
7. Zamierzam korzystać z odpowiedniej literatury naukowej w celu aktualizacji posiadanej wiedzy	3.67958	1.10289
10. Doniesienia naukowe są przydatne w mojej codziennej praktyce zawodowej	3.69718	0.964919
15. W mojej codziennej praktyce zawodowej niektóre wymogi EBP mogą mieć ograniczone zastosowanie ze względu np. na brak sprzętu, procedur, personelu, itp.	3.71303	1.03059
49. Obsługa komputera	3.97711	0.990878	the highest mean value ("ceiling")
